# Supplementary material for: Using a Proximity-Detection Technology to Nudge for Physical Distancing in a Swedish Workplace During the COVID-19 Pandemic: Retrospective Case Study
Source: JMIR Form Res. 2022 Dec 12;6(12):e39570. doi: 10.2196/39570 (PMC9746677; doi:10.2196/39570)
Supplement: Multimedia Appendix 2 [file formative_v6i12e39570_app2.xlsx]

## Sheet: Survey_Closed questions
ID	Question 1	Question 2	Question 3	Question 4	Question 5	Question 6	Question 9	Question 11	Question 12	Question 13	Question 14	Question 15	Question16	Question 17	Question 18	Question 19	Question 20	Question 21	Question 23	Question 24	Question 25	Question 26	Question 27	Question 28	Question 29	Question 30
1	2	60	2	7	2	5	1	5	5	5	5	4	5	4	1	2	5	5	4	5	2	1	4	4	4	2
2	2	45	3	7	2	2	4	2	2	4	4	4	4	5	2	4	2	2	2	1	5	5	1	5	2	4
3	2	42	1	7	4	5	3	5	4	5	4	4	4	2	3	4	5	5	5	5	1	1	2	1	2	3
4	1	68	2	2	5	5	1	5	5	5	5	4	5	1	1	4	5	5	5	5	1	1	1	1	5	1
5	2	55	3	8	5	2	2	4	4	4	3	3	5	4	1	3	4	5	5	5	2	1	4	1	2	5
6	2	32	3	7	1	3	5	1	1	4	4	3	5	5	3	3	4	5	3	4	3	2	1	4	3	3
7	1	51	3	7	4	2	2	2	2	2	4	4	5	4	1	2	2	2	4	4	1	3	5	5	1	5
8	2	39	3	7	4	2	1	2	2	2	3	3	5	4	4	3	3	3	2	2	4	5	4	5	4	5
9	2	51	3	7	5	4	1	4	4	4	4	3	5	2	1	3	4	3	4	4	1	2	4	5	3	4
10	2	52	3	3	3	2	4	2	2	3	4	3	4	4	3	3	4	4	4	5	5	4	1	4	4	4
11	1	47	4	7	4	4	1	2	2	4	4	3	5	2	1	4	4	4	5	4	1	3	1	1	5	2
12	1	45	3	7	5	2	3	3	3	2	2	2	5	3	1	2	3	3	4	3	3	2	4	1	4	1
13	1	28	3	7	3	4	3	5	4	4	4	4	2	2	1	4	4	4	5	5	3	2	2	2	4	4
14	1	53	3	7	4	5	4	4	5	4	4	4	3	4	2	4	4	5	5	4	2	3	4	1	1	4
15	2	44	3	7	4	5	4	4	4	5	4	5	5	4	2	3	5	4	4	5	2	2	4	5	2	4
16	2	58	3	2	3	4	1	2	2	2	2	2	4	1	1	2	4	2	4	4	4	2	2	4	2	4
17	1	50	6	4	5	5	3	5	5	5	5	3	4	2	4	4	5	5	5	5	2	1	1	1	5	1
18	1	60	6	7	4	5	3	4	2	4	5	5	5	4	1	4	5	5	4	4	1	3	1	5	4	1
19	2	44	6	7	3	4	1	4	3	3	4	4	4	3	1	2	4	4	5	5	2	2	5	4	4	4
20	2	30	3	1	5	4	2	4	3	4	4	3	4	4	1	2	4	4	4	4	5	3	1	5	1	5
21	1	30	5	7	5	5	2	4	3	4	5	5	5	4	1	4	5	5	4	4	2	3	4	4	3	4
22	2	47	1	7	3	4	1	4	4	4	4	3	5	4	1	3	4	4	2	4	3	2	2	3	1	4
23	2	45	3	7	5	5	1	5	5	5	5	4	4	2	1	4	5	5	4	5	4	1	2	3	2	5
24	2	64	3	7	4	4	1	4	4	4	4	4	4	4	2	4	4	4	4	5	2	1	1	1	2	5
25	1	29	3	7	5	5	4	4	4	4	4	4	3	4	2	4	5	5	3	5	3	2	4	4	4	4
26	2	52	3	7	4	2	1	2	2	3	2	2	4	1	1	2	3	4	4	4	1	1	1	4	2	4
27	1	31	3	7	2	5	3	4	4	4	4	5	4	4	3	4	4	4	4	4	2	3	4	3	4	3
28	2	50	3	7	5	4	1	3	4	2	3	4	5	2	2	3	4	4	2	3	3	1	2	5	3	2
29	2	37	3	7	2	2	4	4	3	3	4	3	4	5	1	1	2	3	2	1	4	5	4	5	2	4
30	1	48	1	7	2	5	1	5	5	5	5	5	5	2	1	5	5	5	5	5	1	1	5	3	5	1
